# Supplementary material for: Prevalence, Antimicrobial Susceptibility, and Resistance Genes of Extended-Spectrum β-Lactamase-Producing Escherichia coli from Broilers Sold in Open Markets of Dakar, Senegal
Source: Microorganisms. 2024 Nov 19;12(11):2357. doi: 10.3390/microorganisms12112357 (PMC11596186; doi:10.3390/microorganisms12112357)
Supplement: Supplementary file 1 [file microorganisms-12-02357-s001.zip › Supplementary_Table_S1.xlsx]

## Sheet: Table_S1
Supplementary Table S1. Antibiotic resistance profiles of extended-spectrum beta-lactamase-producing Escherichia coli isolates from chicken caeca
ISOLATES	MARKETS	MONTHS	MDR	AMC	IPM	AMP	TIC	CEF	FOX	CTX	CAZ	FEP	ATM	NAL	CIP	GMN	TET	SXT
An_006	2	1	2
An_007	2	1	1
An_008	2	1	1
An_009	2	1	2
An_011	2	1	1
An_013	2	1	1
An_016	2	1	1
An_017	2	1	1
An_018	2	1	1
An_019	2	1	1
An_020	2	1	1
An_021	1	2	1
An_024	1	2	1
An_025	1	2	1
An_026	1	2	1
An_029	1	2	1
An_030	1	2	1
An_031	1	2	1
An_032	1	2	1
An_033	1	2	1
An_034	1	2	1
An_035	1	2	2
An_036	1	2	1
An_037	1	2	1
An_038	1	2	1
An_039	1	2	1
An_040	1	2	1
An_047	2	3	1
An_048	2	3	1
An_049	2	3	1
An_051	2	3	1
An_052	2	3	1
An_053	2	3	1
An_054	2	3	1
An_055	2	3	1
An_056	2	3	1
An_057	2	3	1
An_058	2	3	1
An_059	2	3	1
An_060	2	3	1
An_061	1	4	1
An_062	1	4	1
An_063	1	4	1
An_064_1	1	4	1
An_065	1	4	1
An_068	1	4	1
An_072	1	4	1
An_076	1	4	1
An_077	1	4	1
An_078	1	4	1
An_079	1	4	1
An_080	1	4	1
An_083	2	5	1
An_084	2	5	1
An_085_1	2	5	1
An_085_2	2	5	1
An_086	2	5	1
An_087	2	5	1
An_088_1	2	5	1
An_088_2	2	5	1
An_089	2	5	1
An_090_1	2	5	1
An_090_2	2	5	1
An_091	2	5	1
An_092_1	2	5	1
An_092_2	2	5	1
An_094	2	5	1
An_095_1	2	5	2
An_095_2	2	5	1
An_096	2	5	1
An_097	2	5	1
An_098	2	5	1
An_099	2	5	1
An_100	2	5	1
An_101_1	1	6	1
An_101_2	1	6	1
An_104	1	6	1
An_105	1	6	1
An_106	1	6	1
An_107	1	6	1
An_108_1	1	6	1
An_108_2	1	6	1
An_109	1	6	1
An_110	1	6	1
An_113	1	6	1
An_114_1	1	6	1
An_114_2	1	6	1
An_115	1	6	1
An_116_1	1	6	1
An_116_2	1	6	1
An_117	1	6	1
An_118_1	1	6	1
An_118_2	1	6	1
An_119_1	1	6	1
An_119_2	1	6	2
An_120_1	1	6	2
An_120_2	1	6	1
An_120_3	1	6	1
An_121_1	2	7	1
An_121_2	2	7	1
An_122	2	7	1
An_123_1	2	7	1
An_123_2	2	7	1
An_123_3	2	7	1
An_124	2	7	1
An_125_1	2	7	1
An_125_2	2	7	1
An_126	2	7	1
An_127_1	2	7	2
An_127_2	2	7	1
An_128	2	7	1
An_129	2	7	2
An_130_1	2	7	1
An_130_2	2	7	1
An_131	2	7	1
An_132	2	7	1
An_133	2	7	1
An_134	2	7	1
An_135_1	2	7	1
An_135_2	2	7	1
An_136	2	7	1
An_138_1	2	7	1
An_138_2	2	7	2
An_140	2	7	1
An_146	1	8	1
An_147_1	1	8	1
An_147_2	1	8	1
An_149_1	1	8	1
An_149_2	1	8	2
An_149_3	1	8	2
An_150_1	1	8	1
An_150_2	1	8	2
An_150_3	1	8	1
An_157_1	1	8	1
An_157_2	1	8	1
An_158_1	1	8	1
An_158_2	1	8	1
An_159_1	1	8	1
An_159_2	1	8	1
An_170	2	9	1
An_173	2	9	1
An_174_1	2	9	1
An_174_2	2	9	1
An_176	2	9	1
An_181	1	10	1
An_183_1	1	10	1
An_183_2	1	10	1
An_185	1	10	1
An_186	1	10	1
An_190	1	10	1
An_193	1	10	1
An_194_1	1	10	1
An_194_2	1	10	1
An_197	1	10	1
An_201	2	11	1
An_202	2	11	1
An_205	2	11	1
An_206	2	11	1
An_207	2	11	1
An_208	2	11	1
An_209	2	11	1
An_210	2	11	1
An_216	2	11	1
An_219	2	11	1
An_220	2	11	1
An_221_1	1	12	2
An_221_2	1	12	2
An_223_1	1	12	1
An_223_2	1	12	2
An_224_1	1	12	2
An_224_2	1	12	1
An_224_3	1	12	1
An_226	1	12	1
An_227	1	12	1
An_228_1	1	12	1
An_228_2	1	12	1
An_229	1	12	1
An_230	1	12	1
An_231	1	12	1
An_232	1	12	1
An_233_1	1	12	1
An_233_2	1	12	1
An_237	1	12	1
An_239	1	12	1
An_240_1	1	12	1
An_240_2	1	12	1
The numbers in the "Isolates" column represent isolates' ID. The column labeled "Markets" shows isolates from Sandaga (1) and Tilene (2) markets. The successive sampling months are number-coded starting with September 2018 (1) and ending with August 2019 (12). MDR (multidrug resistant) column: 1, MDR isolates; 2, non-MDR isloates. AMC, amoxicillin + clavulanic acid; IPM, imipenem; AMP, ampicillin…
